# Supplementary material for: Uterine Artery Embolisation of Fibroids and the Phenomenon of Post-Embolisation Syndrome: A Systematic Review
Source: Diagnostics (Basel). 2022 Nov 23;12(12):2916. doi: 10.3390/diagnostics12122916 (PMC9776929; doi:10.3390/diagnostics12122916)
Supplement: Supplementary file 1 [file diagnostics-12-02916-s001.zip]

Archive with 1 entries (1 files):
- diagnostics-2000939-supplementary.pdf
